# Supplementary material for: Soil Nutrients, pH and Microorganisms Modulate Nitrogen Mineralization Dynamics Following Afforestation in Northeastern China
Source: Plants (Basel). 2026 Jun 18;15(12):1892. doi: 10.3390/plants15121892 (PMC13306838; doi:10.3390/plants15121892)
Supplement: Supplementary file 1 [file plants-15-01892-s001.zip]

Archive with 1 entries (1 files):
- plants-4367381-supplementary.pdf
